# Supplementary material for: The Clinical Significance of Interleukin–1 Receptor Antagonist +2018 Polymorphism in Rheumatoid Arthritis
Source: PLoS One. 2016 Apr 22;11(4):e0153752. doi: 10.1371/journal.pone.0153752 (PMC4841519; doi:10.1371/journal.pone.0153752)
Supplement: S1 Appendix — (XLSX) [file pone.0153752.s001.xlsx]

## Sheet: Raw data
Code	Age	Gender	Race	Year	Duration	RF	Swollen	Tender	PGA	EGA	ESR	CRP	EMS	das28	HAQ	gene2018	MSS
A	65	1	1	2009	4.5	2	10	0	4	5		4	15 minute	4.8	0.75	1	0
B	39	2	3	2008	6	1	1	1	8	7		1.6	30 minute	2.05	1.25	1	2
C	62	1	1	2013	1	2	6	0	0	0	40	0.7		1.84	0	1	0
D	24	2	1	2008	6	1	0	0	5	3	28	0.01	0	2.33	0	1	4
E	58	1	2	2010	4	2	3	0	2	2		0.22	0	2.75	0.5	2	35
F	50	1	1	2012	2	1	0	0	4	3		1.35	0	1.21	0.5	1	0
G	58	1	1	2013	1	1	0	0	1	1		1.64	5	2.08	0	1	2
H	50	1	1	1999	14	1	2	0	0	5	40	3	0	3.35	0.375	2	13
I	74	1	2	1989	25	2	0	0	5	3		0.03	0	0.96	0.625	1	0
J	66	1	2	1998	16	2	0	0	5	2		0.27	0	0.96	0.25	1	3
K	50	2	1	2004	11	1	0	1	5	5	46	0.35	0	3.94	0	1	3
L	61	1	1	2007	7	1	3	3	6	7	93	0.04		3.17	0.75	1	0
M	53	2	1	2011	4	1	0	0	0	0	13	0.11	0	1.8	0	1	2
N	64	1	3	1989	25	1	2	0	3	2	27	1.21	10	4.9	0.5	2	28
O	66	1	1	1980	34	1	2	3	5	6	35	0.02	5	4.15	1.25	1	10
P	65	1	2	2009	5	2	0	0	0	0	18	0.11	0	2.02	0	1
Q	72	1	3	2011	3	1	0	0	3	3	57	0.02	0	2.75	0.25	1	6
R	36	1	1	2007	7	1	0	0	5	4	45	0.8	10	0.96	0.25	1	0
S	62	1	1	2005	9	1	0	0	2	2		1.21	0	1.21	0.25	1	0
T	55	1	3	1998	16	1	0	1	3	2	34	0.03	10	3.03	0.625	1	4
U	56	1	3	2003	11	2	0	0	5	3	20	0.2	0	2.17	0.125	1	10
V	71	1	1	2010	4	2	0	0	1	1		0.68	0	1.03	0	1	23
W	63	1	2	2012	2	1	0	1	4	3	40	0.5	15	1.58	0.125	1	0
X	52	1	2	2005	9	2	1	1	3	2	29	0.03	2	1.84	0	1	4
Y	58	1	1	2007	7	1	0	0	4	3	45	0.45	30	1.02	1.25	1	2
Z	65	1	1	2006	8	1	2	1	5	5	78	0.71	0	1.99	0.5	1	0
A1	53	1	1	2005	9	1	0	0	2	1	18	0.03	0	2.09	0	1	2
A2	52	1	1	2012	2	2	1	1	2	2	51	0.9	0	1.83	0.125	1	4
A3	47	1	2	2000	14	1	2	2	4	4	68	2.6		2.94	0.25	2	24
A4	60	1	1			1	2	1	4	5	63	0.4	0	2.66	0.5	2	34
A5	74	1	1	1995	19	1	2	2	5	5	120	8		2.61	0.25	2	34
A6	55	1	1	2010	4	1	2	2	4	5	44	0.03		1.02	0	2	34
A7	39	1	1		21	2	0	0	5	3	60	2.48	10	1.43	0.25	1	6
A8	72	1	1	2007	7	1	0	0	3	3	99	1.1		1.25	0.625	1	0
A9	79	1	1	1998	18	1	0	0	2	2	13	0.03	0	0.99	0.375	1	7
B1	46	1	3	2008	6	2	0	0	5	3	39	0.42	10	1.03	0	1	0
B2	61	1	3	2007	7	1	0	0	2	2	29	0.35		0.99	0	1	5
B3	51	1	1	2009	5	2	0	0	5	5		0.89	10	2.03	0.5	1	55
B4	49	1	1	2009	5	2	6	7	8	8	93	0.02	60	5.45	0.625	1	3
B5	54	1	2	2003	11	1	0	0	2	2	53	0.31	0	0.28	0	1	6
B6	60	1	3	2012	2	1	2	2	4	5	67	1.35	0	2.37	0.25	2	23
B7	46	1	1	2012	2	1	0	0	4	4	34	0.03	0	2.52	0	1	4
B8	61	1	2	2013	1	1	0	0	3	3	39	0.68	2	2.61	0.375	1	10
B9	61	1	2	1990	24	1	0	0	5	5	53	0.64	0	4.14	0.5	1	7
C1	51	1	3	2011	3	1	3	2	5	5	54	0.95	0	3.45	0.5	2	43
C2	56	1	1	2012	2	1	0	0	2	1		0.19	0	0.99	0	1	0
C3	62	1	2	2004	10	1	6	6	7	7	14	0.02	2	4	1	1	32
C4	49	1	3	2010	4	1	4	4	7	7		0.32	20	2.74	0.375	1	22
C5	54	1	3	2011	3	1	2	2	6	5	29	0.06	10	3.62	0.125	1	0
C6	70	1	2	1990	24	1	0	0	3	3		0.9	0	1.61	1	1	4
C7	55	1	1	1996	18	1	0	0	3	2		0.2	0	1	0.125	1	0
C8	65	1	1	1997	17	1	3	3	8	8	95	0.8	60	4.75	1.25	1	6
C9	58	2	1	1998	16		1	1	4	6	54	0.62	20	2.34	0.5	2	24
D1	63	1	1	2000	14		0	0	2		24	0.03	0	1.47	0	1	6
D2	60	1	1	2007	7	1	0	4	5	5	3	0.04		3.64	1.25	2	26
D3	67	1	2	2002	12	1	0	0			56	0.4		1.5	0	1	3
D4	47	1	1	2002	12		2	0	5		54	0.43	20	2.69	0.125	1	3
D5	68	1	2	2001	13		1	3	4		60	0.56	20	2.72	0.5	1	0
D6	71	1	3	1994	20	1	0	0	3	3		0.4	0	1	0.25	1	2
D7	53	2	2	2009	5	1	0	0	1	0	17	0.03	0	0.97	0	1	0
D8	73	2	1	2012	2	1	0	0	2	1	26	0.03	0	0.99	0	1	5
D9	78	2	2	2004	10	2	0	0	1	1		0.07	0	0.97	0	1	5
E1	58	1	1	2010	4	1	2	1	5	5	37	0.06	5	2.99	0.5	2	24
E2	83	1	2	1978	36	1	2	0	0	0		2.15	0	1.36	0.5	2	13
E3	52	1	1			2	2	2	5	5		0.6	15	2.22	0.125	1	0
E4	58	1	2	1995	19	1	0	0	5	5	74	1.07		1.28	1	1	3
E5	60	1	1	1995	19	1	0	0	1	1	44	0.56	0	0.97	0.25	1	3
E6	58	1	1	2010	4	1	0	0	2	2	47	0.78	0	1.59	0	1	0
E7	66	1	1	1984	30	1	0	0	5	5		0.03	0	1.03	0.25	1	6
E8	61	1	3	2004	10	1	0	0	0	0		0.25	0	0.96	0	1	2
E9	59	1	4	2009	5	1	2	2	2	2	29	0.65	0	2.56	0	2	22
F1	63	1	1	2008	6	2	0	0	2	1	36	0.02	0	2.39	0	2	0
F2	50	1	1	1999	15		2	2	6		70	1.12	20	2.92	0.125	1	6
F3	69	1	3	1996	18		1	0	5		48	0.16	10	1.99	0.125	1	0
F4	65	1	2	1999	15		1	0	2		50	0.03	2	2.81	0	1	6
F5	52	1	1	2009	5		0	0	0	2	32	0.04		3.23	0.5	2	14
F6	41	1	2	2006	8		0	0	0		10	0.4	0	1.46	0	1	6
